# Supplementary material for: PFKM-Mediated Glycolysis: A Pathway for ASIC1 to Enhance Cell Survival in the Acidic Microenvironment of Liver Cancer
Source: Biomolecules. 2025 Mar 1;15(3):356. doi: 10.3390/biom15030356 (PMC11940220; doi:10.3390/biom15030356)
Supplement: Supplementary file 1 [file biomolecules-15-00356-s001.zip]

Archive with 114 entries (94 files):
- Figure S1. Spearman Correlation Between ASIC1 and AFP.tiff
- Figure S2. Expression of PFKM in different pH conditions.tif
- Figure S3. Western blot analysis in Li-7 cells.tif
- Figure S4. Flow cytometry analysis of apoptosis in Li-7 cells.tif
- Figure S5.  LDH and PFK activity assay.tif
- Original Images for Blots-2.19/
- Original Images for Blots-2.19/Figure 2/
- Original Images for Blots-2.19/Figure 2/Figure 2A/
- Original Images for Blots-2.19/Figure 2/Figure 2A/ASIC1.tif
- Original Images for Blots-2.19/Figure 2/Figure 2A/β-actin.tif
- Original Images for Blots-2.19/Figure 2/Figure 2F/
- Original Images for Blots-2.19/Figure 2/Figure 2F/ASIC1-1.Tif
- Original Images for Blots-2.19/Figure 2/Figure 2F/ASIC1-2.Tif
- Original Images for Blots-2.19/Figure 2/Figure 2F/β-actin-1.Tif
- Original Images for Blots-2.19/Figure 2/Figure 2F/β-actin-2.Tif
- Original Images for Blots-2.19/Figure 3/
- Original Images for Blots-2.19/Figure 3/Figure 3A/
- Original Images for Blots-2.19/Figure 3/Figure 3A/actin-1.Tif
- Original Images for Blots-2.19/Figure 3/Figure 3A/actin-2.Tif
- Original Images for Blots-2.19/Figure 3/Figure 3A/asic1-1.Tif
- Original Images for Blots-2.19/Figure 3/Figure 3A/asic1-2.Tif
- Original Images for Blots-2.19/Figure 3/Figure 3B/
- Original Images for Blots-2.19/Figure 3/Figure 3B/actin-1.Tif
- Original Images for Blots-2.19/Figure 3/Figure 3B/actin-2.Tif
- Original Images for Blots-2.19/Figure 3/Figure 3B/ASIC1-1.Tif
- Original Images for Blots-2.19/Figure 3/Figure 3B/ASIC1-2.Tif
- Original Images for Blots-2.19/Figure 5/
- Original Images for Blots-2.19/Figure 5/Figure 5B/
- Original Images for Blots-2.19/Figure 5/Figure 5B/actin-1.Tif
- Original Images for Blots-2.19/Figure 5/Figure 5B/actin-2.Tif
- Original Images for Blots-2.19/Figure 5/Figure 5B/asic1-1.Tif
- Original Images for Blots-2.19/Figure 5/Figure 5B/asic1-2.Tif
- Original Images for Blots-2.19/Figure 5/Figure 5B/hk2-1.Tif
- Original Images for Blots-2.19/Figure 5/Figure 5B/hk2-2.Tif
- Original Images for Blots-2.19/Figure 5/Figure 5B/pfkm-1.Tif
- Original Images for Blots-2.19/Figure 5/Figure 5B/pfkm-2.Tif
- Original Images for Blots-2.19/Figure 5/Figure 5B/pkm2-1.Tif
- Original Images for Blots-2.19/Figure 5/Figure 5B/pkm2-2.Tif
- Original Images for Blots-2.19/Figure 5/Figure 5C/
- Original Images for Blots-2.19/Figure 5/Figure 5C/actin-1-a.Tif
- Original Images for Blots-2.19/Figure 5/Figure 5C/actin-1-b.Tif
- Original Images for Blots-2.19/Figure 5/Figure 5C/ASIC1-1-a.Tif
- Original Images for Blots-2.19/Figure 5/Figure 5C/ASIC1-1-b.Tif
- Original Images for Blots-2.19/Figure 5/Figure 5C/HK2-1-a.Tif
- Original Images for Blots-2.19/Figure 5/Figure 5C/HK2-1-b.Tif
- Original Images for Blots-2.19/Figure 5/Figure 5C/PFKM-1-a.Tif
- Original Images for Blots-2.19/Figure 5/Figure 5C/PFKM-1-b.Tif
- Original Images for Blots-2.19/Figure 5/Figure 5C/PKM2-1-a.Tif
- Original Images for Blots-2.19/Figure 5/Figure 5C/PKM2-1-b.Tif
- Original Images for Blots-2.19/Figure 5/Figure 5D/
- Original Images for Blots-2.19/Figure 5/Figure 5D/actin-1-a.Tif
- Original Images for Blots-2.19/Figure 5/Figure 5D/actin-1-b.Tif
- Original Images for Blots-2.19/Figure 5/Figure 5D/asic1-1-a.Tif
- Original Images for Blots-2.19/Figure 5/Figure 5D/asic1-1-b.Tif
- Original Images for Blots-2.19/Figure 5/Figure 5D/hk2-1-a.Tif
- Original Images for Blots-2.19/Figure 5/Figure 5D/hk2-1-b.Tif
- Original Images for Blots-2.19/Figure 5/Figure 5D/pfkm-1-a.Tif
- Original Images for Blots-2.19/Figure 5/Figure 5D/pfkm-1-b.Tif
- Original Images for Blots-2.19/Figure 5/Figure 5D/pkm2-1-a.Tif
- Original Images for Blots-2.19/Figure 5/Figure 5D/pkm2-1-b.Tif
- Original Images for Blots-2.19/Figure 5/Figure 5E/
- Original Images for Blots-2.19/Figure 5/Figure 5E/actin-1.Tif
- Original Images for Blots-2.19/Figure 5/Figure 5E/actin-2.Tif
- Original Images for Blots-2.19/Figure 5/Figure 5E/asic1-1.Tif
- Original Images for Blots-2.19/Figure 5/Figure 5E/asic1-2.Tif
- Original Images for Blots-2.19/Figure 5/Figure 5E/hk2-1.Tif
- Original Images for Blots-2.19/Figure 5/Figure 5E/hk2-2.Tif
- Original Images for Blots-2.19/Figure 5/Figure 5E/pfkm-1.Tif
- Original Images for Blots-2.19/Figure 5/Figure 5E/pfkm-2.Tif
- Original Images for Blots-2.19/Figure 5/Figure 5E/pkm2-1.Tif
- Original Images for Blots-2.19/Figure 5/Figure 5E/pkm2-2.Tif
- Original Images for Blots-2.19/Figure 6/
- Original Images for Blots-2.19/Figure 6/Figure 6A/
- Original Images for Blots-2.19/Figure 6/Figure 6A/actin-1-a.Tif
- Original Images for Blots-2.19/Figure 6/Figure 6A/actin-1-b.Tif
- Original Images for Blots-2.19/Figure 6/Figure 6A/pfkm-1-a.Tif
- Original Images for Blots-2.19/Figure 6/Figure 6A/pfkm-1-b.Tif
- Original Images for Blots-2.19/Figure 6/Figure 6B/
- Original Images for Blots-2.19/Figure 6/Figure 6B/ACTIN-1.Tif
- Original Images for Blots-2.19/Figure 6/Figure 6B/ACTIN-2.Tif
- Original Images for Blots-2.19/Figure 6/Figure 6B/ASIC1-1.Tif
- Original Images for Blots-2.19/Figure 6/Figure 6B/ASIC1-2.Tif
- Original Images for Blots-2.19/Figure 6/Figure 6B/PFKM-1.Tif
- Original Images for Blots-2.19/Figure 6/Figure 6B/PFKM-2.Tif
- Original Images for Blots-2.19/Figure S2/
- Original Images for Blots-2.19/Figure S2/ASIC1.tif
- Original Images for Blots-2.19/Figure S2/PFKM.tif
- Original Images for Blots-2.19/Figure S2/β-actin.tif
- Original Images for Blots-2.19/Figure S3/
- Original Images for Blots-2.19/Figure S3/Figure S3A/
- Original Images for Blots-2.19/Figure S3/Figure S3A/ACTIN-1-A.Tif
- Original Images for Blots-2.19/Figure S3/Figure S3A/ACTIN-1-B.Tif
- Original Images for Blots-2.19/Figure S3/Figure S3A/ASIC1-1-A.Tif
- Original Images for Blots-2.19/Figure S3/Figure S3A/ASIC1-1-B.Tif
- Original Images for Blots-2.19/Figure S3/Figure S3A/PFKM-1-A.Tif
- Original Images for Blots-2.19/Figure S3/Figure S3A/PFKM-1-B.Tif
- Original Images for Blots-2.19/Figure S3/Figure S3B/
- Original Images for Blots-2.19/Figure S3/Figure S3B/actin-1-a.Tif
- Original Images for Blots-2.19/Figure S3/Figure S3B/actin-1-b.Tif
- Original Images for Blots-2.19/Figure S3/Figure S3B/asic1-1-a.Tif
- Original Images for Blots-2.19/Figure S3/Figure S3B/asic1-1-b.Tif
- Original Images for Blots-2.19/Figure S3/Figure S3B/pfkm-1-a.Tif
- Original Images for Blots-2.19/Figure S3/Figure S3B/pfkm-1-b.Tif
- Original Images for Blots-2.19/Figure S3/Figure S3C/
- Original Images for Blots-2.19/Figure S3/Figure S3C/actin-1-a.Tif
- Original Images for Blots-2.19/Figure S3/Figure S3C/actin-1-b.Tif
- Original Images for Blots-2.19/Figure S3/Figure S3C/ASIC1-1-a.Tif
- Original Images for Blots-2.19/Figure S3/Figure S3C/ASIC1-1-b.Tif
- Original Images for Blots-2.19/Figure S3/Figure S3C/pfkm-1-a.Tif
- Original Images for Blots-2.19/Figure S3/Figure S3C/pfkm-1-b.Tif
- Table S1. Clinicopathologic characteristics of HCC patients.xlsx
- Table S2. siRNAs specifically targeting PFKM mRNA.pdf
- Table S3. Expression of ASIC1 and AFP in HCC from TCGA database.xlsx
- Table S4. Expression of ASIC1 and three glycolysis-related enzymes in HCC from TCGA database.xlsx
