# Supplementary material for: PFKM-Mediated Glycolysis: A Pathway for ASIC1 to Enhance Cell Survival in the Acidic Microenvironment of Liver Cancer
Source: Biomolecules. 2025 Mar 1;15(3):356. doi: 10.3390/biom15030356 (PMC11940220; doi:10.3390/biom15030356)
Supplement: Supplementary file 1 [file biomolecules-15-00356-s001.zip › Table S1. Clinicopathologic characteristics of HCC patients.xlsx]

## Sheet: Sheet1
Table S1. Clinicopathologic characteristics of HCC patients
Gender	Age	Distant Metastasis	Primary	Pathological Grading	Tumor Size (cm)	Vascular invasion	T	N	M	TNM Stage
Male	44	No	Yes	Ⅱ-Ⅲ	3×2×3	No	T1	N0	M0	Ⅰ
Male	70	No	Yes	Ⅱ	4×2×2	No	T1	N0	M0	Ⅰ
Female	43	No	Yes	Ⅰ-Ⅱ	11*7×3	No	T1	N0	M0	Ⅰ
Female	45	No	Yes	Ⅲ	2.2×2×1.8	No	T1	N0	M0	Ⅰ
Female	72	No	Yes	Ⅱ	9.3×7.2×4	No	T1	N0	M0	Ⅰ
Male	61	No	Yes	Ⅰ	3×3×2	No	T1	N0	M0	Ⅰ
Male	43	No	Yes	Ⅱ	3×3×2	No	T1	N0	M0	Ⅰ
Male	42	No	Yes	Ⅱ	8×7×7	No	T1	N0	M0	Ⅰ
Male	34	No	Yes	Ⅱ	4.5×3×2.5	No	T1	N0	M0	Ⅰ
Male	63	No	Yes	Ⅱ	7×4.5×3	No	T1	N0	M0	Ⅰ
Male	49	No	Yes	Ⅱ	3×2.5×2.5	No	T1	N0	M0	Ⅰ
Male	47	No	Yes	Ⅱ	6×5×4	No	T1	N0	M0	Ⅰ
Male	54	No	Yes	Ⅱ	6×6×5	No	T1	N0	M0	Ⅰ
Male	59	No	Yes	Ⅱ	12×10×5	No	T1	N0	M0	Ⅰ
Female	56	No	Yes	Ⅱ	3×3×2	No	T1	N0	M0	Ⅰ
Male	57	No	Yes	Ⅰ-Ⅲ	2.5×2×2	No	T1	N0	M0	Ⅰ
Male	57	No	Yes	Ⅱ	2×1.5×1	No	T1	N0	M0	Ⅰ
Male	52	No	Yes	Ⅱ-Ⅲ	2.5×2×2	No	T1	N0	M0	Ⅰ
Male	52	No	Yes	Ⅱ-Ⅲ	2×1.5×1.5	No	T1	N0	M0	Ⅰ
Male	62	No	Yes	Ⅱ	4×3×4	Yes	T2	N0	M0	Ⅱ
Female	47	No	Yes	Ⅱ	12.5×9×2	No	T2	N0	M0	Ⅱ
Male	51	No	Yes	Ⅱ	6×5×4	No	T2	N0	M0	Ⅱ
Female	72	No	Yes	Ⅱ	6×4×7	No	T2	N0	M0	Ⅱ
Female	49	No	Yes	Ⅱ-Ⅲ	6×5×5	No	T2	N0	M0	Ⅱ
Female	62	No	Yes	Ⅱ-Ⅲ	12×4×5	No	T2	N0	M0	Ⅱ
Male	62	No	Yes	Ⅰ-Ⅱ	7×5×4	Yes	T2	N0	M0	Ⅱ
Male	70	No	Yes	Ⅱ	5.5×6×4	No	T2	N0	M0	Ⅱ
Female	51	No	Yes	Ⅱ	3.2×5×4	No	T2	N0	M0	Ⅱ
Male	57	No	Yes	Ⅱ	4×4×3	No	T2	N0	M0	Ⅱ
Male	51	No	Yes	Ⅱ	7×5×4	No	T2	N0	M0	Ⅱ
Male	46	No	Yes	Ⅱ	4.5×4×3.5	No	T2	N0	M0	Ⅱ
Male	53	No	Yes	Ⅱ	12×5×7	Yes	T2	N0	M0	Ⅱ
Male	40	No	Yes	Ⅱ-Ⅲ	2.5×1.5×1	No	T2	N0	M0	Ⅱ
Male	55	No	Yes	Ⅱ	4×4×4	No	T2	N0	M0	Ⅱ
Male	53	No	Yes	Ⅱ	3.2×2.2×2	No	T2	N0	M0	Ⅱ
Male	63	No	Yes	Ⅱ	5×5×3	No	T2	N0	M0	Ⅱ
Male	39	No	Yes	Ⅱ	3×3×2.5	No	T2	N0	M0	Ⅱ
Male	54	No	Yes	Ⅱ-Ⅲ	3×4×34	No	T2	N0	M0	Ⅱ
Male	54	No	Yes	Ⅲ	6.5×4×4	Yes	T2	N0	M0	Ⅱ
Male	50	No	Yes	Ⅱ-Ⅲ	6×5×4.5	No	T2	N0	M0	Ⅱ
Male	47	No	Yes	Ⅱ	5.5×4.5×4	No	T2	N0	M0	Ⅱ
Female	61	No	Yes	Ⅱ	5×4×4	No	T2	N0	M0	Ⅱ
Male	47	No	Yes	Ⅲ	6×5×2	No	T2	N0	M0	Ⅱ
Male	40	No	Yes	Ⅲ	8.5×4×6	No	T2	N0	M0	Ⅱ
Male	71	No	Yes	Ⅱ	20×7×5	Yes	T3	N0	M0	Ⅲ
Male	49	No	Yes	Ⅱ	14×4×5	Yes	T3	N0	M0	Ⅲ
Male	61	No	Yes	Ⅱ	15×7×5	Yes	T3	N0	M0	Ⅲ
Male	49	No	Yes	Ⅱ	9×5×4.5	Yes	T3	N0	M0	Ⅲ
Male	73	No	Yes	Ⅲ	6×5×4	Yes	T3	N0	M0	Ⅲ
Male	43	No	Yes	Ⅲ	6×4×4	Yes	T3	N0	M0	Ⅲ
Male	65	No	Yes	Ⅱ	4×5×4	Yes	T3	N0	M0	Ⅲ
Male	47	No	Yes	Ⅱ	13×13×9	No	T3	N0	M0	Ⅲ
Male	53	No	Yes	Ⅱ	4.5×4×3.5	Yes	T3	N0	M0	Ⅲ
Male	46	No	Yes	Ⅱ	3.8×5×4	No	T3	N0	M0	Ⅲ
Female	52	No	Yes	Ⅱ	6×5×3	No	T3	N0	M0	Ⅲ
Male	59	No	Yes	Ⅱ-Ⅲ	8×7×4.5	No	T3	N0	M0	Ⅲ
Male	41	No	Yes	Ⅱ	9×8×6	No	T3	N0	M0	Ⅲ
Male	58	No	Yes	Ⅱ	4.5×3×5	Yes	T3	N0	M0	Ⅲ
Male	38	No	Yes	Ⅲ	16×6×7	Yes	T3	N0	M0	Ⅲ
Male	68	No	Yes	Ⅱ-Ⅲ	7×4×3	Yes	T3	N0	M0	Ⅲ
Male	47	No	Yes	Ⅲ-Ⅳ	20×10×18	Yes	T3	N0	M0	Ⅲ
Male	62	No	Yes	Ⅱ-Ⅲ	6×5×5	Yes	T3	N0	M0	Ⅲ
Male	50	No	Yes	Ⅱ	8×4×6	Yes	T3	N0	M0	Ⅲ
Male	41	No	Yes	Ⅱ-Ⅲ	2×3×3	Yes	T3	N0	M0	Ⅲ
Male	52	No	Yes	Ⅲ	14.6×12	Yes	T4	N0	M0	Ⅲ
Male	53	No	Yes	Ⅱ-Ⅲ	11×8×6	No	T4	N0	M0	Ⅲ
