# Supplementary material for: PFKM-Mediated Glycolysis: A Pathway for ASIC1 to Enhance Cell Survival in the Acidic Microenvironment of Liver Cancer
Source: Biomolecules. 2025 Mar 1;15(3):356. doi: 10.3390/biom15030356 (PMC11940220; doi:10.3390/biom15030356)
Supplement: Supplementary file 1 [file biomolecules-15-00356-s001.zip › Table S3. Expression of ASIC1 and AFP in HCC from TCGA database.xlsx]

## Sheet: Sheet1
Table S3. Expression of ASIC1 and AFP in HCC from TCGA database
Samples	Expression of ASIC1	Expression of AFP
TCGA-G3-A25X-01	0.627793582682482	3.4432751117658
TCGA-DD-AADS-01	0.285579770402795	3.66818721755906
TCGA-G3-AAV3-01	1.4490066392182	4.68580001974489
TCGA-T1-A6J8-01	0.615792930874431	1.04753838876336
TCGA-2Y-A9GU-01	0.17976580835815	2.02704786297558
TCGA-2Y-A9HB-01	0.166201252662703	2.52054796810658
TCGA-DD-A73E-01	4.13363749977533	2.50082754214367
TCGA-UB-A7MB-01	0.110630508096434	3.55493260188047
TCGA-DD-A73A-01	0.259784684682978	2.90058669271388
TCGA-DD-AAEG-01	1.21400042972961	2.28572771332989
TCGA-ED-A8O6-01	0.880881397237651	14.2547215291052
TCGA-G3-AAV7-01	1.20382759794212	2.19124678971627
TCGA-CC-A7IJ-01	4.99960771395696	3.67910846970249
TCGA-2Y-A9H9-01	0.161952158926742	2.1362898380034
TCGA-CC-5261-01	1.38050781933945	9.60607221617175
TCGA-RC-A7SH-01	0.0746424379344928	6.73719595613807
TCGA-DD-A1EI-01	0.627326675969164	7.18090669200547
TCGA-G3-A3CJ-01	0.0450235216984977	2.46519088792598
TCGA-GJ-A9DB-01	0.337425664282688	1.36541259249094
TCGA-ED-A7PY-01	0.0951817893426852	9.06350402087561
TCGA-K7-A5RG-01	0.0655723115936221	6.09026700475894
TCGA-G3-A7M5-01	0.100170319756977	1.20526738223451
TCGA-DD-AADN-01	0.204140716780225	14.3697234198306
TCGA-CC-A8HS-01	0.660107166470578	9.08557974443212
TCGA-WQ-AB4B-01	0.0493519591352915	2.1627256528462
TCGA-FV-A23B-01	0.276079727574732	5.38829287837176
TCGA-FV-A3R3-01	0.716771456418223	0.153545951856674
TCGA-G3-AAV0-01	0.101918959711072	2.55040819321728
TCGA-5C-A9VG-01	1.5444359272107	12.7544356081982
TCGA-BC-4072-01	2.53799177289698	8.22651719982494
TCGA-DD-AAVV-01	0.767739535545578	2.31289747289726
TCGA-DD-AADB-01	0.815329493974193	10.9548160125818
TCGA-DD-AAVQ-01	0.873576994296963	11.6716650747756
TCGA-CC-5258-01	1.84450617386985	14.0892631552968
TCGA-EP-A3JL-01	0.16285452819051	7.00037302369201
TCGA-DD-A73C-01	0.0460020465445205	0.625831558233549
TCGA-G3-AAV1-01	2.64805121274044	2.13560053485944
TCGA-DD-AAEE-01	2.85973106652102	4.10222139389067
TCGA-G3-A25T-01	1.53888575911176	0.858856296191337
TCGA-LG-A9QC-01	2.66434630125003	2.40040130426606
TCGA-ED-A82E-01	1.31857715379608	0.11609855223658
TCGA-DD-AACF-01	0.133958010100549	0.335483255903486
TCGA-QA-A7B7-01	0.0988237683796915	4.56716208958078
TCGA-DD-AAC9-01	0.11169907219742	0.994724529499507
TCGA-DD-AAE6-01	3.27750872814478	0.891963497375414
TCGA-DD-A39Y-01	2.09794783553483	4.71375629240748
TCGA-BC-A112-01	1.00187428553135	5.64303650617931
TCGA-ZP-A9CZ-01	0.391107799974578	7.02353592299088
TCGA-CC-A3MB-01	0.0673633671196102	4.72424643521378
TCGA-DD-AAE1-01	0.373954394865803	9.80245464941087
TCGA-EP-A3RK-01	2.29522343059926	3.12452665735752
TCGA-G3-A3CG-01	0.452490009218451	2.85295765086565
TCGA-DD-AA3A-01	1.16182320294535	0.196732928222195
TCGA-BC-4073-01	1.09855430722073	10.0089981640748
TCGA-DD-AACK-01	0.124195771587192	2.15895094683452
TCGA-XR-A8TE-01	2.44958778526469	3.75260945238674
TCGA-G3-A25V-01	0.197739606006356	2.01153141952113
TCGA-DD-A4NA-01	0.332392869057616	1.33953649434518
TCGA-DD-AAD3-01	0.372840688587793	2.15072213308598
TCGA-DD-A118-01	0.636357806035895	5.98889369201587
TCGA-ED-A459-01	0.411968510360133	1.56783746161922
TCGA-RC-A7SB-01	0.576957420290858	1.13264264253962
TCGA-WQ-A9G7-01	2.42680147161338	8.22292431707053
TCGA-DD-AAEA-01	0.887681229342992	3.84154044675371
TCGA-G3-A7M7-01	0.378844514469503	2.71580553255915
TCGA-BC-A10T-01	0.211012193485512	3.73561965339812
TCGA-DD-AADP-01	0.46602668781373	1.19257294138692
TCGA-DD-AACT-01	0.216982489268768	1.03449746419944
TCGA-UB-A7MA-01	1.62058641045188	4.9694037904065
TCGA-DD-A73D-01	0.657914342680376	2.48238365529368
TCGA-DD-A4NB-01	0.733701413458681	2.09929520433778
TCGA-2Y-A9GT-01	0.106482330469981	0.886198941486388
TCGA-DD-AADL-01	0.846794159473293	0.9900109020609
TCGA-DD-A1EG-01	0.205517632892707	4.34248363296759
TCGA-DD-A4ND-01	0.584289085893057	12.1239988197519
TCGA-2Y-A9H6-01	0.528171209309602	3.05840308933299
TCGA-DD-AAW1-01	1.57536074246043	2.09048085545815
TCGA-DD-A1EA-01	2.38898851656494	1.33896630421805
TCGA-ED-A66Y-01	0.166072675946706	11.245072282504
TCGA-DD-AACH-01	1.24774526676997	3.95394498032779
TCGA-XR-A8TC-01	0.644963754315762	10.1065077178635
TCGA-DD-A3A4-01	0.0549179191289579	1.48207382029194
TCGA-DD-A11A-01	0.0618453070710695	1.81290889856175
TCGA-DD-AADF-01	0.232415170775402	2.10812295533791
TCGA-ZP-A9D0-01	0.2841587458694	0.903269699951799
TCGA-UB-AA0V-01	0.183962834842595	2.23575768998086
TCGA-MR-A520-01	0.0754641742625125	2.00061301513589
TCGA-RC-A6M5-01	0.874678949207456	1.61663999717192
TCGA-EP-A2KA-01	0.171847313573341	1.81925943011764
TCGA-DD-AAE7-01	0.0226163790673486	3.01722710977198
TCGA-DD-AAE4-01	0.2368293354864	2.18367706148453
TCGA-DD-A4NF-01	3.97906501253284	2.4208057494599
TCGA-BW-A5NP-01	1.44757919654888	8.17784157045127
TCGA-RC-A6M3-01	2.29257563521351	0.717736733997482
TCGA-DD-AACP-01	3.31566766171992	8.38909007922764
TCGA-DD-AAE0-01	1.65002924052765	8.87993637568779
TCGA-BC-A8YO-01	0.0312540254705008	1.58693283785313
TCGA-DD-A3A9-01	0.341758085078721	3.70192603790382
TCGA-CC-A7II-01	1.58004897985524	8.97712992121763
TCGA-DD-AAD1-01	0.7878503341913	2.84936
TCGA-XR-A8TF-01	1.12267271882414	0.620680241224301
TCGA-G3-A6UC-01	0.057415612427243	1.76799371761187
TCGA-DD-A1ED-01	0.331017236018097	1.95512678126137
TCGA-CC-5262-01	0.637192886958848	5.16126291658309
TCGA-ZS-A9CF-01	0.034215715337913	1.09815002109201
TCGA-FV-A3I1-01	0.488926267524134	3.26429621203483
TCGA-DD-AAW0-01	0.351289097598875	0.853197254770356
TCGA-DD-AAD8-01	0.0903114713760366	1.92827556161193
TCGA-ZP-A9D4-01	0.603691617115573	2.44583262420763
TCGA-RC-A7SK-01	0.739243253453429	1.88005855617028
TCGA-DD-AAC8-01	3.03224193113749	1.5457213111304
TCGA-GJ-A3OU-01	0.630871383012576	3.00575926928868
TCGA-KR-A7K8-01	0.577344227730909	2.29295839494864
TCGA-CC-A1HT-01	0.458696968689715	3.4490066392182
TCGA-BC-A69H-01	2.03766	12.1580928508106
TCGA-DD-AAVR-01	0.258096757817156	5.12809127095119
TCGA-DD-AAE3-01	0.221320306757051	1.23921471415785
TCGA-DD-A4NN-01	1.08467659969677	7.13651030445691
TCGA-DD-AACC-01	0.229464873140092	5.71256826883763
TCGA-DD-AADI-01	0.688583227246148	3.6686751224518
TCGA-DD-AAEB-01	0.362441834125644	2.31002013259907
TCGA-2Y-A9H1-01	0.164657575253662	2.68322483488033
TCGA-DD-AACB-01	3.79823719219868	8.22411071659195
TCGA-WX-AA46-01	0.0686020273786715	2.59903208322281
TCGA-DD-A1EJ-01	2.65562660149995	7.49467801109681
TCGA-EP-A2KB-01	0.278579550458423	10.906407136633
TCGA-ED-A66X-01	1.02878129763365	13.0877700276685
TCGA-DD-AACW-01	0.931758687844908	11.7058380215407
TCGA-NI-A4U2-01	0.0315363532680532	1.33531174130531
TCGA-ED-A97K-01	1.13053555675619	1.2927228625142
TCGA-G3-A3CK-01	1.29484127140614	2.67093095458332
TCGA-DD-AADW-01	0.869713510255383	8.13192690776359
TCGA-DD-AAVP-01	5.14387499860262	4.98365489592373
TCGA-DD-A39W-01	2.13099674480835	2.69815178816034
TCGA-DD-A4NR-01	1.37978728932844	12.5836666398759
TCGA-DD-AACU-01	1.48222874611038	4.17708860210597
TCGA-KR-A7K7-01	1.07942931500292	11.444382208561
TCGA-DD-AACQ-01	0.0994972011701899	2.18459768415576
TCGA-DD-A11B-01	0.69269500028227	3.37444137114508
TCGA-DD-A4NS-01	0.443500567057692	1.93054811924785
TCGA-DD-A1EH-01	0.369606070031838	6.49969284170173
TCGA-DD-AAW3-01	0.890485605035531	3.06352019932066
TCGA-DD-AADA-01	0.145481822265525	10.9659351105443
TCGA-UB-A7MF-01	0.0989584800881688	9.54945335863926
TCGA-DD-A119-01	0.328262028609413	3.06194896509074
TCGA-2Y-A9H8-01	0.35512905848417	10.8425950150595
TCGA-K7-A6G5-01	0.527670916264089	1.07471093384149
TCGA-WJ-A86L-01	0.57840741375362	3.37342549158111
TCGA-ZS-A9CG-01	2.64191590347511	2.87550486338141
TCGA-O8-A75V-01	0.339707507448597	2.22841852757938
TCGA-ED-A7PZ-01	2.28163890923666	3.13751991791861
TCGA-DD-A1EL-01	2.91947357085026	3.13315248979973
TCGA-G3-A5SL-01	2.18323241260437	2.60670278991163
TCGA-DD-A1EE-01	1.03012416145513	2.08379203249389
TCGA-CC-5263-01	2.21359613488585	6.99432175379634
TCGA-G3-A3CI-01	0.102859657922056	1.63459326844576
TCGA-ED-A5KG-01	0.898247056081868	10.4912115555397
TCGA-DD-AAVS-01	1.30795304620907	6.65805149185651
TCGA-DD-A4NO-01	0.527971112909713	2.11473348292004
TCGA-CC-A3MA-01	0.462575888042204	0.308477376594961
TCGA-NI-A8LF-01	0.667120059806582	3.30028482872529
TCGA-5C-A9VH-01	0.394075065625738	8.0485402758799
TCGA-DD-A4NE-01	0.170694233687083	3.01824247127841
TCGA-FV-A4ZQ-01	3.35371849594304	6.95862811058867
TCGA-K7-A5RF-01	0.34255474547732	1.65773145682846
TCGA-DD-A1EB-01	0.0134979917489773	0.286408055460299
TCGA-DD-AAVU-01	1.0300535155652	3.15025095879722
TCGA-DD-AADU-01	1.80260683364216	2.20973407897379
TCGA-2Y-A9H0-01	0.892507602620742	10.3104106766001
TCGA-GJ-A6C0-01	1.10339692449223	4.87194711677931
TCGA-ED-A4XI-01	0.475292450036529	6.28029566949178
TCGA-G3-A7M8-01	0.0953168415347697	2.48070458586167
TCGA-CC-A3M9-01	4.4445345575384	0.846794159473293
TCGA-FV-A2QR-01	0.0469799081444094	2.03797956033852
TCGA-MR-A8JO-01	1.29584055091704	0.638583615231662
TCGA-G3-AAV4-01	3.04344950069548	1.93387474171536
TCGA-DD-A11D-01	0.0250287944915224	1.29195711642981
TCGA-BD-A3EP-01	0.305328532039964	3.82072019070201
TCGA-EP-A12J-01	2.07340895518534	2.38380104482525
TCGA-4R-AA8I-01	2.54979236743387	3.17090249685621
TCGA-CC-A7IF-01	0.53136898309984	1.89642686479494
TCGA-KR-A7K0-01	1.3559747344932	2.88717430223374
TCGA-CC-A5UE-01	2.47941166291802	3.30972917280442
TCGA-HP-A5MZ-01	0.298658315564515	2.13425380259912
TCGA-CC-A8HU-01	1.20751807698255	11.5840983625707
TCGA-DD-AADO-01	0.409363779269573	12.3246987602985
TCGA-DD-AAD5-01	3.90251741719792	2.48717760838915
TCGA-LG-A6GG-01	0.111832587077983	1.07210580048042
TCGA-G3-A5SI-01	0.164657575253662	1.84044309138979
TCGA-RG-A7D4-01	1.98641093525204	9.45615149938685
TCGA-BW-A5NQ-01	2.56169272139831	10.2594405719354
TCGA-KR-A7K2-01	0.340163443311091	4.4791529392272
TCGA-DD-AADM-01	0.0942360698457655	3.7388002565492
TCGA-XR-A8TG-01	0.306495572259637	0.549324163967891
TCGA-DD-AACD-01	1.72883477898482	2.33545467155309
TCGA-3K-AAZ8-01	0.248777693649712	1.04725917547801
TCGA-DD-AAD0-01	1.16902704513482	2.6793787554163
TCGA-DD-AADJ-01	0.175684270730997	7.76755416621902
TCGA-ES-A2HS-01	0.509746506365655	3.25661820008123
TCGA-HP-A5N0-01	0.122076303695736	0.825785627464791
TCGA-2V-A95S-01	0.232169542947978	6.86209178862155
TCGA-ED-A7XP-01	0.544979883255804	1.11376716560225
TCGA-G3-A7M9-01	2.51323806233309	11.4413462160042
TCGA-G3-A3CH-01	0.222928180002613	1.70721554571642
TCGA-G3-A25S-01	0.462994606675499	5.02199932385508
TCGA-2Y-A9GW-01	0.40914650591963	1.26825471924514
TCGA-BC-A217-01	0.798921469526791	4.12653515916112
TCGA-DD-AACX-01	2.37286854172538	2.54767191699888
TCGA-CC-A5UD-01	3.90789051757063	1.49518347790833
TCGA-EP-A26S-01	0.179001399099244	1.69300737335719
TCGA-MI-A75E-01	0.183581791117823	1.51964254250815
TCGA-DD-AACO-01	0.149259365499623	4.17347926741506
TCGA-G3-A5SK-01	0.0441842575440038	1.01606836862765
TCGA-BC-A110-01	0.202260983562003	0.980025300238734
TCGA-G3-A5SM-01	0.21586493915324	1.04670058674162
TCGA-ED-A8O5-01	0.509341141080355	7.88391890336613
TCGA-FV-A3R2-01	0.428785589848052	1.78542500356093
TCGA-DD-A116-01	3.4411248859954	3.16394950405374
TCGA-DD-A39X-01	0.779974061065757	1.55802267352524
TCGA-2Y-A9H2-01	2.50350139323239	0.0275787274742827
TCGA-CC-A9FS-01	0.729965997446928	2.41237507512001
TCGA-XR-A8TD-01	0.661567199527145	2.74760223027494
TCGA-ZP-A9D2-01	0.961326980513933	3.60666726153075
TCGA-DD-A4NK-01	0.0475383887633606	1.26519682698441
TCGA-FV-A4ZP-01	0.574343753920013	11.9233340599928
TCGA-DD-AAE2-01	0.183454754174942	3.42445185957122
TCGA-DD-A39Z-01	0.850399396770255	3.26079348340636
TCGA-5R-AA1D-01	0.515409693385956	1.38011988635771
TCGA-2Y-A9H7-01	1.95091627064406	8.17212393567236
TCGA-CC-5264-01	2.50495083976401	10.8729182327806
TCGA-UB-A7ME-01	0.196732928222195	8.59701487591185
TCGA-UB-A7MD-01	0.238909116698404	2.78110787568376
TCGA-RC-A6M6-01	2.96103057185484	9.9613809585437
TCGA-DD-A3A8-01	2.4905187880721	3.41440618208775
TCGA-ED-A7PX-01	0.766043843012695	3.58094140089387
TCGA-DD-AACZ-01	0.0586628393785599	12.5244897065582
TCGA-DD-A39V-01	2.62004676504945	4.38946356176274
TCGA-ZS-A9CE-01	0.0405417938628468	1.56262098658135
TCGA-5R-AA1C-01	1.13191867886257	3.6119395670022
TCGA-G3-A25Z-01	0.0482361856528476	0.709378871253852
TCGA-5R-AAAM-01	0.361543797967865	1.1145669226556
TCGA-ES-A2HT-01	0.0981500210920116	1.41613713506464
TCGA-DD-A3A7-01	0.374288339169031	3.78457726746362
TCGA-BD-A2L6-01	0.14326279303862	0.918233560226312
TCGA-DD-AAE9-01	2.23149385071032	2.98704794698133
TCGA-CC-A7IH-01	2.37150310520444	2.25401951109281
TCGA-DD-AACL-01	3.05667022618442	9.95597371481704
TCGA-CC-5259-01	0.0340748202705723	6.62709754459585
TCGA-G3-A7M6-01	3.06645089550988	5.19385846016451
TCGA-DD-AAD6-01	1.43706790416848	3.93009389401215
TCGA-FV-A2QQ-01	0.0927486855395238	2.24649929795888
TCGA-2Y-A9GX-01	0.422986450566717	2.39528220413223
TCGA-BD-A3ER-01	0.049909522443058	0.90118549369274
TCGA-DD-AADC-01	3.1937559761516	1.25797611601076
TCGA-BC-A10Z-01	0.103396924492231	1.17178327775181
TCGA-5C-AAPD-01	1.75890008970868	2.58784500925428
TCGA-DD-AAED-01	0.85287777405358	4.26894334936354
TCGA-DD-AACI-01	0.227124934449926	2.76147676884329
TCGA-G3-A25Y-01	1.61003855717533	3.99095486039699
TCGA-ZP-A9CY-01	0.197613809691074	2.03780389826511
TCGA-PD-A5DF-01	0.336626165763536	0.698218478224414
TCGA-DD-A114-01	0.944108799107955	3.2869550544525
TCGA-DD-AAVY-01	0.819259430117637	1.62872694303133
TCGA-BC-A10S-01	0.0747794264966133	2.02478064378296
TCGA-CC-A123-01	0.588996402005646	11.5061793248193
TCGA-MI-A75H-01	1.62770021342763	3.0540322814562
TCGA-DD-AADG-01	0.980537192445043	2.46108321449608
TCGA-BC-A10U-01	0.31521841136579	1.62723327649087
TCGA-CC-A7IG-01	1.41856777929971	5.81833931136285
TCGA-DD-A3A3-01	1.05366744903883	1.48645695576873
TCGA-2Y-A9GZ-01	0.167357927738514	2.82140409450287
TCGA-K7-AAU7-01	1.01406958250166	7.67296200956135
TCGA-BW-A5NO-01	0.982801962945209	3.00160410611432
TCGA-DD-AAVX-01	0.131457785479088	1.2446435457394
TCGA-DD-A4NJ-01	2.65140765558925	2.8839335617976
TCGA-DD-AACS-01	0.827087331757365	4.12051783412047
TCGA-UB-AA0U-01	2.38042469962437	3.43684144129704
TCGA-CC-A9FW-01	3.2384505991008	12.2429863733059
TCGA-CC-A8HT-01	0.768417254896098	6.94411465723276
TCGA-G3-AAUZ-01	0.188527526774402	3.38482345872975
TCGA-G3-A25U-01	0.0396999177209514	1.32394645542167
TCGA-DD-AAEK-01	1.8341448660632	1.81344259905107
TCGA-DD-AAEH-01	0.157690513582053	2.82107749432526
TCGA-DD-A73F-01	0.304511041809953	6.84536961224432
TCGA-2Y-A9HA-01	3.17050196407383	7.30363829783679
TCGA-UB-A7MC-01	2.07114482744211	1.73954570977422
TCGA-DD-AACG-01	0.602741913282391	12.1355743397172
TCGA-2Y-A9GY-01	1.82541931141797	11.4256840474543
TCGA-DD-A1EF-01	0.65608444004934	13.660096010476
TCGA-DD-AADQ-01	0.0268708647247452	1.48630248336204
TCGA-DD-AACA-01	4.21895936293304	2.59896064676216
TCGA-DD-A1EK-01	0.196858801366356	1.78073003647638
TCGA-DD-AAD2-01	0.420832691801576	4.00466318073754
TCGA-DD-A11C-01	0.117163075465759	4.8848323276805
TCGA-DD-AAEI-01	0.0787464470766484	3.11651447511483
TCGA-G3-AAV5-01	0.044464066513246	3.11865873355048
TCGA-DD-AADK-01	1	2.71633248028799
TCGA-2Y-A9H5-01	0.260748328396447	9.8767
TCGA-FV-A3I0-01	2.69405556000115	0.0315363532680532
TCGA-CC-A7IL-01	0.0751903141552192	1.69768487137298
TCGA-DD-A115-01	0.183708816875412	3.11872517126824
TCGA-2Y-A9GS-01	1.28753139653203	1.75240607121538
TCGA-ZP-A9CV-01	0.437547355287785	2.39525478038009
TCGA-BC-A69I-01	1.09153059312062	1.95672578872618
TCGA-ZP-A9D1-01	0.238297727512287	1.86338346098036
TCGA-MI-A75C-01	1.38857530659843	2.05751958919928
TCGA-DD-AADV-01	0.271186601597253	2.0498398388127
TCGA-BC-A10Y-01	0.168256923208582	1.51333914094596
TCGA-DD-AACV-01	0.0792927672728535	1.09815002109201
TCGA-DD-AADR-01	0.901494455047575	2.9316452401804
TCGA-EP-A2KC-01	0.853995647176393	2.04316949486411
TCGA-DD-AACJ-01	2.27518588290793	3.17603548175064
TCGA-BC-A10R-01	0.468114071583634	2.53679892889127
TCGA-LG-A9QD-01	0.128821280650134	1.62410089462811
TCGA-WX-AA44-01	1.14005876439133	3.49184027231676
TCGA-DD-A113-01	0.512479746919632	1.96269707896043
TCGA-FV-A496-01	0.0599089890186851	3.79793642222282
TCGA-DD-A1EC-01	0.722116237818659	0.227248183780733
TCGA-BC-A10Q-01	1.51141743526524	1.88197778913563
TCGA-DD-AAVW-01	0.644133160634224	7.13395903726277
TCGA-2Y-A9H3-01	0.1598874787305	9.60100709055579
TCGA-DD-A4NH-01	1.81782788059395	10.6536673435705
TCGA-CC-A7IE-01	1.14619901335248	12.4234804256699
TCGA-DD-A4NQ-01	0.293841299266739	2.80074462393678
TCGA-DD-A4NG-01	1.45601757580779	1.56827537178828
TCGA-DD-AAW2-01	0.621430667790448	1.63147684314548
TCGA-DD-A73B-01	0.256648389880677	1.88518386632035
TCGA-DD-A4NI-01	0.065296567127781	2.30812784417874
TCGA-MI-A75G-01	0.0494913701651037	2.34252630089405
TCGA-BC-A10X-01	0.262673686981836	1.88783717108674
TCGA-CC-A3MC-01	1.36092607368487	3.51210043968966
TCGA-2Y-A9GV-01	0.0599089890186851	0.615698781689101
TCGA-DD-A73G-01	0.871922482149997	12.4772124481258
TCGA-CC-5260-01	2.64694601683011	4.73971851349246
TCGA-CC-A7IK-01	4.3973785773791	3.02149749448136
TCGA-DD-A4NL-01	0.161823202945348	1.5251668453732
TCGA-DD-A3A1-01	0.0437644423101702	2.07196855780139
TCGA-G3-AAV2-01	2.85740380166483	1.65429804747291
TCGA-BC-A216-01	0.304627854492976	3.51149334061558
TCGA-DD-A4NV-01	0.188907266642588	1.9867385764139
TCGA-ED-A627-01	0.563646269484064	4.06477940415905
TCGA-RC-A7S9-01	0.900953729247535	5.19495379593384
TCGA-DD-AADD-01	3.77940681943207	9.68958658749101
TCGA-BC-A10W-01	2.28312169904085	1.69683959001365
TCGA-BC-A3KG-01	0.135009441351161	4.41526515662687
TCGA-DD-AACN-01	0.869318694828905	8.16227449845953
TCGA-G3-AAV6-01	1.33090254070135	12.8960419055032
TCGA-DD-AAVZ-01	0.601981699832637	10.2180774935112
TCGA-CC-A9FU-01	2.5754575611331	9.67301785677422
TCGA-BC-A3KF-01	0.600364914951003	5.4796250750396
TCGA-ZS-A9CD-01	0.108223341173871	1.78997958888132
TCGA-DD-AADY-01	2.10829026118413	0.0958569239148305
TCGA-2Y-A9H4-01	0.0749164020524617	2.54265427210204
TCGA-WX-AA47-01	1.12895322038601	1.10238938548844
TCGA-G3-A5SJ-01	0.0143552929770701	0.988848258668964
TCGA-YA-A8S7-01	1.86259024838016	3.19748800240598
TCGA-FV-A495-01	0.667120059806582	8.56028926607521
TCGA-DD-A4NP-01	1.36137535393791	3.04990952244306
TCGA-MI-A75I-01	1.09146289115477	2.65859995821796
TCGA-DD-A3A5-01	0.0787464470766484	0.663754482383346
TCGA-DD-AACY-01	0.252415659032651	3.14696471021505
TCGA-CC-A5UC-01	1.67437025430211	14.1079097266339
TCGA-CC-A8HV-01	1.15276751926177	7.10196096824969
TCGA-BC-A5W4-01	1.08099868569426	0.445832624207628
TCGA-RC-A7SF-01	0.0275787274742827	2.97563018628082
TCGA-RC-A6M4-01	0.461633326550436	4.18724516627943
TCGA-ED-A7XO-01	0.259543673148691	1.49221212241846
