# Supplementary material for: PFKM-Mediated Glycolysis: A Pathway for ASIC1 to Enhance Cell Survival in the Acidic Microenvironment of Liver Cancer
Source: Biomolecules. 2025 Mar 1;15(3):356. doi: 10.3390/biom15030356 (PMC11940220; doi:10.3390/biom15030356)
Supplement: Supplementary file 1 [file biomolecules-15-00356-s001.zip › Table S4. Expression of ASIC1 and three glycolysis-related enzymes in HCC from TCGA database.xlsx]

## Sheet: Sheet1
Table S4. Expression of ASIC1 and three glycolysis-related enzymes in HCC from TCGA database
Genes	ASIC1	HK2	PFKM	PKM
TCGA-2V-A95S-01	0.23217	4.47753	1.71198	5.57817
TCGA-2Y-A9GS-01	1.28753	0.874128	3.43804	5.76392
TCGA-2Y-A9GT-01	0.106482	0.60483	2.09808	4.31322
TCGA-2Y-A9GU-01	0.179766	1.28582	2.8475	4.83108
TCGA-2Y-A9GV-01	0.059909	0.617957	2.35007	4.00643
TCGA-2Y-A9GW-01	0.409147	2.34755	1.87598	5.64737
TCGA-2Y-A9GX-01	0.422986	1.88311	3.71958	5.70212
TCGA-2Y-A9GY-01	1.82542	2.71299	3.47058	7.50226
TCGA-2Y-A9GZ-01	0.167358	0.387693	2.05942	3.74894
TCGA-2Y-A9H0-01	0.892508	2.19664	1.73279	5.97674
TCGA-2Y-A9H1-01	0.164658	0.479851	0.784923	3.05283
TCGA-2Y-A9H2-01	2.5035	1.71488	4.19229	8.97968
TCGA-2Y-A9H3-01	0.159887	1.39999	4.00453	5.23925
TCGA-2Y-A9H4-01	0.0749164	0.472696	1.94486	4.1018
TCGA-2Y-A9H5-01	0.260748	1.03337	2.43683	5.30461
TCGA-2Y-A9H6-01	0.528171	1.28741	2.43031	4.78996
TCGA-2Y-A9H7-01	1.95092	0.395392	1.6196	4.45813
TCGA-2Y-A9H8-01	0.355129	2.31086	2.15607	5.54466
TCGA-2Y-A9H9-01	0.161952	0.446256	1.61612	4.19039
TCGA-2Y-A9HA-01	3.1705	1.27751	2.46556	4.39532
TCGA-2Y-A9HB-01	0.166201	2.08634	2.55917	4.89982
TCGA-3K-AAZ8-01	0.248778	0.365581	1.55179	3.26263
TCGA-4R-AA8I-01	2.54979	2.33348	2.83871	4.96444
TCGA-5C-A9VG-01	1.54444	2.71618	2.8104	4.89028
TCGA-5C-A9VH-01	0.394075	1.38228	3.3979	4.6626
TCGA-5C-AAPD-01	1.7589	1.60084	1.3978	6.53233
TCGA-5R-AA1C-01	1.13192	0.283211	2.61742	3.30518
TCGA-5R-AA1D-01	0.51541	4.00729	3.07409	5.40184
TCGA-5R-AAAM-01	0.361544	1.80694	2.58789	4.6568
TCGA-BC-4072-01	2.53799	3.33418	5.13195	7.08751
TCGA-BC-4073-01	1.09855	5.383	3.8942	7.78537
TCGA-BC-A10Q-01	1.51142	3.75809	5.03087	9.21808
TCGA-BC-A10R-01	0.468114	1.84455	2.47737	4.80184
TCGA-BC-A10S-01	0.0747794	0.785006	2.23637	4.81082
TCGA-BC-A10T-01	0.211012	0.865444	2.25635	5.14536
TCGA-BC-A10U-01	0.315218	2.46676	3.29134	6.85466
TCGA-BC-A10W-01	2.28312	3.49979	3.30128	6.67292
TCGA-BC-A10X-01	0.262674	1.25381	2.64849	4.16911
TCGA-BC-A10Y-01	0.168257	0.330214	1.90231	5.34216
TCGA-BC-A10Z-01	0.103397	0.185232	1.38593	4.93119
TCGA-BC-A110-01	0.202261	1.66107	2.24343	4.74724
TCGA-BC-A112-01	1.00187	1.61216	4.3138	7.77508
TCGA-BC-A216-01	0.304628	2.80847	1.52457	5.64127
TCGA-BC-A217-01	0.798921	2.05068	1.26855	6.27473
TCGA-BC-A3KF-01	0.600365	0.681314	2.14923	5.01542
TCGA-BC-A3KG-01	0.135009	4.33227	2.35041	7.09458
TCGA-BC-A5W4-01	1.081	0.452701	1.38858	4.69642
TCGA-BC-A69H-01	2.03766	3.03492	1.83058	6.44337
TCGA-BC-A69I-01	1.09153	0.52717	1.97761	3.90017
TCGA-BC-A8YO-01	0.031254	3.06437	2.21586	6.99212
TCGA-BD-A2L6-01	0.143263	0.219958	1.30387	3.90698
TCGA-BD-A3EP-01	0.305329	1.29007	2.55868	5.11424
TCGA-BD-A3ER-01	0.0499095	3.73839	1.98105	4.46963
TCGA-BW-A5NO-01	0.982802	2.22703	1.38278	4.84166
TCGA-BW-A5NP-01	1.44758	3.55599	1.77003	5.82742
TCGA-BW-A5NQ-01	2.56169	0.963548	2.09946	6.1426
TCGA-CC-5258-01	1.84451	3.21067	4.7458	5.84354
TCGA-CC-5259-01	0.0340748	2.12118	0.167486	4.6087
TCGA-CC-5260-01	2.64695	2.83184	4.61281	9.01402
TCGA-CC-5261-01	1.38051	3.7101	3.1116	7.0821
TCGA-CC-5262-01	0.637193	0.867501	2.42908	5.33562
TCGA-CC-5263-01	2.2136	7.34092	3.65226	9.16683
TCGA-CC-5264-01	2.50495	3.33332	1.63008	7.07522
TCGA-CC-A123-01	0.588996	0.241718	0.645609	4.56829
TCGA-CC-A1HT-01	0.458697	4.46375	4.3659	9.05344
TCGA-CC-A3M9-01	4.44453	5.29833	4.96893	10.8959
TCGA-CC-A3MA-01	0.462576	1.37668	2.39745	7.19215
TCGA-CC-A3MB-01	0.0673634	0.587749	4.19934	4.98183
TCGA-CC-A3MC-01	1.36093	1.87184	2.36112	6.5487
TCGA-CC-A5UC-01	1.67437	1.4755	3.40792	4.70787
TCGA-CC-A5UD-01	3.90789	2.75054	2.70509	8.40828
TCGA-CC-A5UE-01	2.47941	0.554736	2.4982	6.08836
TCGA-CC-A7IE-01	1.1462	3.1961	1.8118	5.60437
TCGA-CC-A7IF-01	0.531369	0.224164	1.48764	4.40375
TCGA-CC-A7IG-01	1.41857	2.60871	2.15733	7.89173
TCGA-CC-A7IH-01	2.3715	0.470511	2.10769	2.84205
TCGA-CC-A7II-01	1.58005	4.51329	3.62116	8.71869
TCGA-CC-A7IJ-01	4.99961	4.1937	5.10013	10.223
TCGA-CC-A7IK-01	4.39738	0.333424	1.34999	5.11843
TCGA-CC-A7IL-01	0.0751903	0.0994972	1.18066	2.27911
TCGA-CC-A8HS-01	0.660107	1.01657	2.31089	6.39172
TCGA-CC-A8HT-01	0.768417	1.96325	3.11735	6.4199
TCGA-CC-A8HU-01	1.20752	2.84012	3.33362	5.57345
TCGA-CC-A8HV-01	1.15277	1.17536	1.59775	5.64784
TCGA-CC-A9FS-01	0.729966	0.644871	1.5813	4.1949
TCGA-CC-A9FU-01	2.57546	2.19137	2.1416	3.85023
TCGA-CC-A9FV-01	1.45759	2.64113	6.4229	8.81365
TCGA-CC-A9FW-01	3.23845	3.2512	2.26288	5.81112
TCGA-DD-A113-01	0.51248	5.48659	4.1014	5.61492
TCGA-DD-A114-01	0.944109	4.0531	3.27496	7.7986
TCGA-DD-A115-01	0.183709	0.41738	2.91577	4.09925
TCGA-DD-A116-01	3.44112	2.53062	4.08014	4.1143
TCGA-DD-A118-01	0.636358	0.87743	4.48829	5.35665
TCGA-DD-A119-01	0.328262	1.06336	1.06956	3.2433
TCGA-DD-A11A-01	0.0618453	0.458277	3.35569	5.01319
TCGA-DD-A11B-01	0.692695	0.174023	2.95557	4.2706
TCGA-DD-A11C-01	0.117163	0.578214	2.88147	4.7778
TCGA-DD-A11D-01	0.0250288	0.404467	1.75056	4.08101
TCGA-DD-A1EA-01	2.38899	0.623024	1.62901	5.06848
TCGA-DD-A1EB-01	0.013498	0.963474	2.13819	3.8974
TCGA-DD-A1EC-01	0.722116	4.31986	4.39	5.8332
TCGA-DD-A1ED-01	0.331017	3.204	2.10601	3.88774
TCGA-DD-A1EE-01	1.03012	6.82134	2.81412	4.16024
TCGA-DD-A1EF-01	0.656084	1.92406	2.66448	4.68964
TCGA-DD-A1EG-01	0.205518	1.44959	1.72247	5.39556
TCGA-DD-A1EH-01	0.369606	1.34329	2.27408	6.01598
TCGA-DD-A1EI-01	0.627327	1.45402	4.10428	5.59087
TCGA-DD-A1EJ-01	2.65563	4.2967	3.78415	4.78967
TCGA-DD-A1EK-01	0.196859	3.1564	2.83473	5.69569
TCGA-DD-A1EL-01	2.91947	3.32021	3.00243	5.9094
TCGA-DD-A39V-01	2.62005	0.332851	1.13599	4.62424
TCGA-DD-A39W-01	2.131	0.369494	2.98734	3.81911
TCGA-DD-A39X-01	0.779974	1.77138	2.1002	4.59458
TCGA-DD-A39Y-01	2.09795	1.61876	3.59421	7.10504
TCGA-DD-A39Z-01	0.850399	0.0473988	1.29584	4.62673
TCGA-DD-A3A1-01	0.0437644	0.648742	1.59345	5.82457
TCGA-DD-A3A3-01	1.05367	1.04558	1.56443	3.4966
TCGA-DD-A3A4-01	0.0549179	3.2529	2.21599	2.12714
TCGA-DD-A3A5-01	0.0787464	0.149259	1.88963	3.55567
TCGA-DD-A3A6-01	0.549127	3.15007	3.67412	8.31274
TCGA-DD-A3A7-01	0.374288	1.84784	1.31284	5.74802
TCGA-DD-A3A8-01	2.49052	1.13685	3.12833	3.39034
TCGA-DD-A3A9-01	0.341758	0.679874	1.99121	6.48762
TCGA-DD-A4NA-01	0.332393	5.72199	5.9713	9.05407
TCGA-DD-A4NB-01	0.733701	3.01751	4.11403	5.34354
TCGA-DD-A4ND-01	0.584289	1.82244	3.61597	5.51192
TCGA-DD-A4NE-01	0.170694	2.76609	1.86366	5.40235
TCGA-DD-A4NF-01	3.97907	0.349026	2.90797	3.12098
TCGA-DD-A4NG-01	1.45602	1.1978	2.12393	3.94129
TCGA-DD-A4NH-01	1.81783	5.37032	3.51633	7.43636
TCGA-DD-A4NI-01	0.0652966	0.786931	1.9768	3.28281
TCGA-DD-A4NJ-01	2.65141	1.62644	2.60277	6.38268
TCGA-DD-A4NK-01	0.0475384	0.283211	2.25767	3.20628
TCGA-DD-A4NL-01	0.161823	2.42422	1.81344	3.51173
TCGA-DD-A4NN-01	1.08468	0.684101	2.28377	6.09328
TCGA-DD-A4NO-01	0.527971	0.669934	1.66553	4.62005
TCGA-DD-A4NP-01	1.36138	3.04357	2.22045	3.13342
TCGA-DD-A4NQ-01	0.293841	4.81703	1.47035	7.38743
TCGA-DD-A4NR-01	1.37979	4.10849	3.10543	6.33584
TCGA-DD-A4NS-01	0.443501	2.30935	3.4097	6.04607
TCGA-DD-A4NV-01	0.188907	0.6345	2.08137	4.19388
TCGA-DD-A73A-01	0.259785	0.812375	1.5853	3.5972
TCGA-DD-A73B-01	0.256648	3.71306	2.08702	3.73297
TCGA-DD-A73C-01	0.046002	0.451224	3.08551	4.40811
TCGA-DD-A73D-01	0.657914	0.0949116	1.75146	2.01006
TCGA-DD-A73E-01	4.13364	0.275126	3.75052	2.75619
TCGA-DD-A73F-01	0.304511	0.968201	1.85711	5.02868
TCGA-DD-A73G-01	0.871922	0.501719	1.39769	5.44663
TCGA-DD-AA3A-01	1.16182	2.27047	4.54181	9.58367
TCGA-DD-AAC8-01	3.03224	0.722728	1.6132	5.83272
TCGA-DD-AAC9-01	0.111699	0.444879	1.55464	4.71247
TCGA-DD-AACA-01	4.21896	0.26123	2.23726	4.60971
TCGA-DD-AACB-01	3.79824	2.10131	1.61852	6.63402
TCGA-DD-AACC-01	0.229465	1.37005	1.84346	5.35353
TCGA-DD-AACD-01	1.72883	1.77421	1.22101	3.65067
TCGA-DD-AACF-01	0.133958	0.349139	1.36782	4.21837
TCGA-DD-AACG-01	0.602742	0.368377	0.873026	3.28921
TCGA-DD-AACH-01	1.24775	4.45537	4.78827	6.43066
TCGA-DD-AACI-01	0.227125	3.39612	0.637657	5.07314
TCGA-DD-AACJ-01	2.27519	0.111432	2.63224	2.71988
TCGA-DD-AACK-01	0.124196	0.612022	2.65076	3.63621
TCGA-DD-AACL-01	3.05667	4.28776	1.96162	6.9725
TCGA-DD-AACN-01	0.869319	0.839476	2.11833	4.92503
TCGA-DD-AACO-01	0.149259	0.312433	0.809826	4.10659
TCGA-DD-AACP-01	3.31567	4.95778	1.84418	8.25146
TCGA-DD-AACQ-01	0.0994972	0.39594	1.28357	3.34086
TCGA-DD-AACS-01	0.827087	0.341644	1.77151	4.93376
TCGA-DD-AACT-01	0.216982	2.58715	1.383	3.26674
TCGA-DD-AACU-01	1.48223	0.894372	2.53667	4.74025
TCGA-DD-AACV-01	0.0792928	0.269871	1.12902	4.03431
TCGA-DD-AACW-01	0.931759	2.84818	1.98892	4.26682
TCGA-DD-AACX-01	2.37287	0.830418	2.17575	5.18703
TCGA-DD-AACY-01	0.252416	1.42707	1.4479	3.08476
TCGA-DD-AACZ-01	0.0586628	3.25281	5.06633	6.1265
TCGA-DD-AAD0-01	1.16903	0.904503	2.44294	3.16084
TCGA-DD-AAD1-01	0.78785	1.52411	3.19483	5.7063
TCGA-DD-AAD2-01	0.420833	1.51324	2.30833	5.19517
TCGA-DD-AAD3-01	0.372841	0.862352	3.10702	4.90734
TCGA-DD-AAD5-01	3.90252	1.22583	4.74638	8.90342
TCGA-DD-AAD6-01	1.43707	0.599794	2.60549	3.69988
TCGA-DD-AAD8-01	0.0903115	1.49508	1.59856	4.26082
TCGA-DD-AADA-01	0.145482	1.29278	1.40043	3.47182
TCGA-DD-AADB-01	0.815329	3.21628	2.48432	5.79327
TCGA-DD-AADC-01	3.19376	2.73064	3.71142	5.19058
TCGA-DD-AADD-01	3.77941	0.328377	1.50447	4.29169
TCGA-DD-AADF-01	0.232415	0.380397	0.614663	3.16773
TCGA-DD-AADG-01	0.980537	0.167101	2.01714	2.9213
TCGA-DD-AADI-01	0.688583	0.788352	1.61287	5.22288
TCGA-DD-AADJ-01	0.175684	0.380508	1.49457	4.34903
TCGA-DD-AADK-01	1	1.04061	3.18693	4.38257
TCGA-DD-AADL-01	0.846794	0.624616	2.22737	4.90131
TCGA-DD-AADM-01	0.0942361	0.598937	1.16215	3.88928
TCGA-DD-AADN-01	0.204141	0.959473	1.60269	5.88401
TCGA-DD-AADO-01	0.409364	0.988194	0.736129	5.45613
TCGA-DD-AADP-01	0.466027	0.673014	1.87763	4.48222
TCGA-DD-AADQ-01	0.0268709	5.80223	0.802317	2.8124
TCGA-DD-AADR-01	0.901494	0.435842	1.60051	4.05255
TCGA-DD-AADS-01	0.28558	0.216486	0.635801	3.55851
TCGA-DD-AADU-01	1.80261	0.160662	1.20552	3.4359
TCGA-DD-AADV-01	0.271187	0.644964	2.33768	4.7558
TCGA-DD-AADW-01	0.869714	1.05436	2.45794	6.80312
TCGA-DD-AADY-01	2.10829	0.891264	1.76473	4.33047
TCGA-DD-AAE0-01	1.65003	1.52145	1.75962	7.69675
TCGA-DD-AAE1-01	0.373954	0.238175	1.67785	3.37341
TCGA-DD-AAE2-01	0.183455	0.846553	2.34659	4.68965
TCGA-DD-AAE3-01	0.22132	0.975263	2.04201	3.82018
TCGA-DD-AAE4-01	0.236829	0.326537	1.10454	4.17781
TCGA-DD-AAE6-01	3.27751	0.163499	1.36463	3.47201
TCGA-DD-AAE7-01	0.0226164	0.500292	2.22076	3.8564
TCGA-DD-AAEA-01	0.887681	1.11896	0.876409	3.84486
TCGA-DD-AAEB-01	0.362442	0.0272956	0.621712	2.42481
TCGA-DD-AAED-01	0.852878	1.44047	4.2399	5.00321
TCGA-DD-AAEE-01	2.85973	0.68419	3.6124	4.14532
TCGA-DD-AAEG-01	1.214	4.48796	1.50868	5.94678
TCGA-DD-AAEH-01	0.157691	0.384823	1.70292	3.8336
TCGA-DD-AAEI-01	0.0787464	0.40806	1.52431	3.681
TCGA-DD-AAEK-01	1.83414	0.997256	2.67414	5.35809
TCGA-DD-AAVP-01	5.14387	2.34693	6.0471	4.07908
TCGA-DD-AAVQ-01	0.873577	1.12062	1.86639	5.51888
TCGA-DD-AAVR-01	0.258097	1.08604	2.1138	4.65957
TCGA-DD-AAVS-01	1.30795	0.648465	2.83125	4.14849
TCGA-DD-AAVU-01	1.03005	0.0718999	0.894992	5.08954
TCGA-DD-AAVV-01	0.76774	3.40961	1.93421	5.44237
TCGA-DD-AAVW-01	0.644133	1.10487	4.65208	4.94754
TCGA-DD-AAVX-01	0.131458	0.637471	1.91096	3.70392
TCGA-DD-AAVY-01	0.819259	0.176195	1.99465	3.1545
TCGA-DD-AAVZ-01	0.601982	1.27858	1.91035	3.83474
TCGA-DD-AAW0-01	0.351289	1.66047	3.8817	4.77259
TCGA-DD-AAW1-01	1.57536	1.62373	2.02059	2.77442
TCGA-DD-AAW2-01	0.621431	0.255924	1.77699	3.18658
TCGA-DD-AAW3-01	0.890486	0.299831	2.29131	2.73894
TCGA-ED-A459-01	0.411969	4.25964	2.54364	6.61911
TCGA-ED-A4XI-01	0.475292	1.42584	2.50345	4.45043
TCGA-ED-A5KG-01	0.898247	4.01075	3.49889	7.42977
TCGA-ED-A627-01	0.563646	2.46579	3.31085	5.81166
TCGA-ED-A66X-01	1.02878	2.70401	2.97074	6.26339
TCGA-ED-A66Y-01	0.166073	0.616452	2.0068	6.57602
TCGA-ED-A7PX-01	0.766044	2.38565	2.69646	8.94438
TCGA-ED-A7PY-01	0.0951818	0.426533	1.07197	3.21658
TCGA-ED-A7PZ-01	2.28164	2.79302	3.66305	5.8456
TCGA-ED-A7XO-01	0.259544	0.564037	1.82762	4.42437
TCGA-ED-A7XP-01	0.54498	0.607011	3.61378	5.13906
TCGA-ED-A82E-01	1.31858	1.97052	6.96301	9.26294
TCGA-ED-A8O5-01	0.509341	0.506399	1.95039	5.12081
TCGA-ED-A8O6-01	0.880881	1.51344	2.48535	6.17492
TCGA-ED-A97K-01	1.13054	5.96401	3.22415	9.15441
TCGA-EP-A12J-01	2.07341	0.944259	2.4301	3.0578
TCGA-EP-A26S-01	0.179001	4.40496	2.13773	3.44093
TCGA-EP-A2KA-01	0.171847	2.82128	0.723952	5.51375
TCGA-EP-A2KB-01	0.27858	0.335598	1.58698	3.60135
TCGA-EP-A2KC-01	0.853996	0.41792	1.81795	3.95705
TCGA-EP-A3JL-01	0.162855	0.519039	1.47228	4.76745
TCGA-EP-A3RK-01	2.29522	0.827413	3.81426	5.43291
TCGA-ES-A2HS-01	0.509747	0.118626	0.975337	2.79044
TCGA-ES-A2HT-01	0.09815	1.23499	1.38001	3.64121
TCGA-FV-A23B-01	0.27608	0.635615	2.04754	4.66707
TCGA-FV-A2QQ-01	0.0927487	1.15956	2.29593	4.06926
TCGA-FV-A2QR-01	0.0469799	0.900722	1.93817	5.76929
TCGA-FV-A3I0-01	2.69406	5.12918	3.79665	9.70361
TCGA-FV-A3I1-01	0.488926	1.0844	3.05221	5.52245
TCGA-FV-A3R2-01	0.428786	0.776357	2.07097	5.51256
TCGA-FV-A3R3-01	0.716771	2.8135	3.23002	5.21519
TCGA-FV-A495-01	0.66712	0.679244	1.57584	4.96458
TCGA-FV-A496-01	0.059909	2.98335	1.48661	4.44037
TCGA-FV-A4ZP-01	0.574344	1.28936	1.50975	7.16783
TCGA-FV-A4ZQ-01	3.35372	2.17655	3.51432	5.62312
TCGA-G3-A25S-01	0.462995	0.373732	3.27272	3.42715
TCGA-G3-A25T-01	1.53889	1.41278	5.01598	9.41524
TCGA-G3-A25U-01	0.0396999	0.124857	1.38747	2.04467
TCGA-G3-A25V-01	0.19774	1.11016	2.24543	4.53136
TCGA-G3-A25X-01	0.627794	3.54291	1.79206	8.50816
TCGA-G3-A25Y-01	1.61004	1.48908	2.56925	7.00903
TCGA-G3-A25Z-01	0.0482362	0.2529	2.19956	3.98658
TCGA-G3-A3CG-01	0.45249	2.10199	1.76439	3.99272
TCGA-G3-A3CH-01	0.222928	0.61504	1.68473	4.47492
TCGA-G3-A3CI-01	0.10286	0.976877	1.97409	4.09335
TCGA-G3-A3CJ-01	0.0450235	6.20057	1.49656	2.86128
TCGA-G3-A3CK-01	1.29484	0.447738	2.1123	3.48198
TCGA-G3-A5SI-01	0.164658	0.233888	1.08481	3.70552
TCGA-G3-A5SJ-01	0.0143553	2.65008	2.47379	8.09241
TCGA-G3-A5SK-01	0.0441843	0.802483	1.4846	3.03796
TCGA-G3-A5SL-01	2.18323	0.420294	2.49137	2.58316
TCGA-G3-A5SM-01	0.215865	1.9072	1.67369	4.82515
TCGA-G3-A6UC-01	0.0574156	0.259664	2.29425	2.66989
TCGA-G3-A7M5-01	0.10017	0.199374	1.42261	3.29839
TCGA-G3-A7M6-01	3.06645	0.938474	4.16211	7.26139
TCGA-G3-A7M7-01	0.378845	0.906583	1.65576	3.30017
TCGA-G3-A7M8-01	0.0953168	0.376735	2.86297	3.34433
TCGA-G3-A7M9-01	2.51324	6.48802	5.20579	8.079
TCGA-G3-AAUZ-01	0.188528	0.143132	0.966283	3.93388
TCGA-G3-AAV0-01	0.101919	0.254352	0.719227	2.48241
TCGA-G3-AAV1-01	2.64805	0.487589	3.13816	4.65704
TCGA-G3-AAV2-01	2.8574	0.489132	2.24699	3.7972
TCGA-G3-AAV3-01	1.44901	1.12214	2.23171	5.35576
TCGA-G3-AAV4-01	3.04345	3.00162	2.15578	3.9037
TCGA-G3-AAV5-01	0.0444641	0.496104	3.80519	3.76268
TCGA-G3-AAV6-01	1.3309	4.59401	3.50451	5.50405
TCGA-G3-AAV7-01	1.20383	6.37676	2.48659	8.58882
TCGA-GJ-A3OU-01	0.630871	3.6172	3.0259	7.56894
TCGA-GJ-A6C0-01	1.1034	6.06967	2.98628	7.24483
TCGA-GJ-A9DB-01	0.337426	3.63393	2.83364	5.99542
TCGA-HP-A5MZ-01	0.298658	1.39309	2.28712	5.0206
TCGA-HP-A5N0-01	0.122076	0.54666	2.5173	4.49166
TCGA-K7-A5RF-01	0.342555	1.267	2.33691	4.3704
TCGA-K7-A5RG-01	0.0655723	1.85244	2.28948	5.78574
TCGA-K7-A6G5-01	0.527671	0.322044	1.69897	3.66097
TCGA-K7-AAU7-01	1.01407	3.99087	4.15085	8.27394
TCGA-KR-A7K0-01	1.35597	0.528071	1.85256	4.28872
TCGA-KR-A7K2-01	0.340163	0.41186	1.38438	3.49479
TCGA-KR-A7K7-01	1.07943	0.901417	0.731357	5.13411
TCGA-KR-A7K8-01	0.577344	0.601697	1.61565	4.85051
TCGA-LG-A6GG-01	0.111833	0.349026	1.4418	3.83084
TCGA-LG-A9QC-01	2.66435	5.2451	5.25294	4.07492
TCGA-LG-A9QD-01	0.128821	1.29366	1.62326	2.60751
TCGA-MI-A75C-01	1.38858	0.757791	3.23005	4.00694
TCGA-MI-A75E-01	0.183582	0.585539	2.10896	4.52391
TCGA-MI-A75G-01	0.0494914	0.374622	1.3966	3.67645
TCGA-MI-A75H-01	1.6277	0.637193	2.10625	3.65184
TCGA-MI-A75I-01	1.09146	1.17473	3.56576	6.19348
TCGA-MR-A520-01	0.0754642	0.382833	2.02269	2.7131
TCGA-MR-A8JO-01	1.29584	3.55625	3.64953	5.67237
TCGA-NI-A4U2-01	0.0315364	0.732573	1.50396	3.81715
TCGA-NI-A8LF-01	0.66712	0.350837	2.15004	3.38779
TCGA-O8-A75V-01	0.339708	2.08311	1.68554	4.21061
TCGA-PD-A5DF-01	0.336626	2.88698	2.01785	5.67392
TCGA-QA-A7B7-01	0.0988238	1.88963	2.20016	5.05537
TCGA-RC-A6M3-01	2.29258	5.58946	5.11722	7.29032
TCGA-RC-A6M4-01	0.461633	3.91306	2.24768	2.63503
TCGA-RC-A6M5-01	0.874679	4.17213	3.83361	5.49919
TCGA-RC-A6M6-01	2.96103	3.42261	4.35952	7.28293
TCGA-RC-A7S9-01	0.900954	0.657091	2.86356	5.48494
TCGA-RC-A7SB-01	0.576957	0.562963	1.78429	4.7459
TCGA-RC-A7SF-01	0.0275787	0.718526	0.660564	3.07517
TCGA-RC-A7SH-01	0.0746424	0.809661	0.90766	4.83252
TCGA-RC-A7SK-01	0.739243	0.154454	1.9689	4.19076
TCGA-RG-A7D4-01	1.98641	0.97475	2.53918	4.7208
TCGA-T1-A6J8-01	0.615793	0.673014	4.1424	5.74117
TCGA-UB-A7MA-01	1.62059	1.9911	3.73697	7.09048
TCGA-UB-A7MB-01	0.110631	0.645148	3.84273	4.20876
TCGA-UB-A7MC-01	2.07114	0.84535	1.72373	4.99532
TCGA-UB-A7MD-01	0.238909	1.24963	2.72454	6.06232
TCGA-UB-A7ME-01	0.196733	0.917623	2.52747	4.94616
TCGA-UB-A7MF-01	0.0989585	5.69665	2.9797	6.37738
TCGA-UB-AA0U-01	2.38042	1.13139	2.42202	5.4066
TCGA-UB-AA0V-01	0.183963	1.21425	2.59089	4.30252
TCGA-WJ-A86L-01	0.578407	0.825948	0.675184	4.45899
TCGA-WQ-A9G7-01	2.4268	2.07922	0.966357	6.52867
TCGA-WQ-AB4B-01	0.049352	0.395502	1.03471	3.62334
TCGA-WX-AA44-01	1.14006	1.85687	1.23781	6.19814
TCGA-WX-AA46-01	0.068602	0.823912	1.82306	2.94987
TCGA-WX-AA47-01	1.12895	4.59612	0.532467	4.38655
TCGA-XR-A8TC-01	0.644964	0.399663	2.94697	3.4336
TCGA-XR-A8TD-01	0.661567	3.15175	1.87413	6.09564
TCGA-XR-A8TE-01	2.44959	0.686792	3.34173	3.61628
TCGA-XR-A8TF-01	1.12267	0.299362	1.15069	3.5143
TCGA-XR-A8TG-01	0.306496	2.32795	1.92839	5.47427
TCGA-YA-A8S7-01	1.86259	3.72675	1.78325	9.53509
TCGA-ZP-A9CV-01	0.437547	2.70883	2.1826	4.15631
TCGA-ZP-A9CY-01	0.197614	1.09099	2.19409	4.36762
TCGA-ZP-A9CZ-01	0.391108	2.66209	2.96918	6.33912
TCGA-ZP-A9D0-01	0.284159	1.83394	2.76854	4.13779
TCGA-ZP-A9D1-01	0.238298	2.37998	2.11956	4.80919
TCGA-ZP-A9D2-01	0.961327	2.19818	2.50062	8.01215
TCGA-ZP-A9D4-01	0.603692	0.251204	2.42291	2.52356
TCGA-ZS-A9CD-01	0.108223	0.996027	2.13425	4.0452
TCGA-ZS-A9CE-01	0.0405418	1.71044	1.80937	2.84137
TCGA-ZS-A9CF-01	0.0342157	2.29965	1.82322	4.24962
TCGA-ZS-A9CG-01	2.64192	1.79086	2.64462	3.70649
